# Supplementary material for: Dynamic co-catalysis of Au single atoms and nanoporous Au for methane pyrolysis
Source: Nat Commun. 2020 Apr 21;11:1919. doi: 10.1038/s41467-020-15806-8 (PMC7174348; doi:10.1038/s41467-020-15806-8)
Supplement: Supplementary file 10 — Source Data [file 41467_2020_15806_MOESM10_ESM.xlsx]

## Sheet: Sheet1
Ag Content
Sample No.	Ag (at%)
1	1.36
2	1.88
3	0.87
4	1.49
5	1.19
6	1.32
7	0.94
8	1.87
Average	1.365
Standard Deviation	0.376867
